# Supplementary material for: Changes in Clinical Manifestations Due to AFLD Retyping Based on the New MAFLD Criteria: An Observational Study Based on the National Inpatient Sample Database
Source: Diagnostics (Basel). 2023 Jan 29;13(3):488. doi: 10.3390/diagnostics13030488 (PMC9914804; doi:10.3390/diagnostics13030488)
Supplement: Supplementary file 1 [file diagnostics-13-00488-s001.zip]

Archive with 1 entries (1 files):
- diagnostics-2139176-supplementary.pdf
